# Supplementary material for: Should adults with diabetes mellitus be vaccinated against hepatitis B virus? A systematic review of diabetes mellitus and the progression of hepatitis B disease
Source: Hum Vaccin Immunother. 2017 Jul 25;13(11):2695–706. doi: 10.1080/21645515.2017.1353850 (PMC5703367; doi:10.1080/21645515.2017.1353850)
Supplement: Supplemental_Material.zip [file khvi-13-11-1353850-s001.zip]

Archive with 2 entries (2 files):
- Younossi et al. - supplement 2.docx
- Younossi et al. - supplement 1.docx
